# Supplementary material for: Isolation and Genomic Characterization of a Chinese Genotype C Bovine Parainfluenza Virus Type 3 from Cattle and Its Pathogenicity in C57BL/6 Mice
Source: Animals (Basel). 2024 Jan 31;14(3):463. doi: 10.3390/ani14030463 (PMC10854764; doi:10.3390/ani14030463)
Supplement: Supplementary file 1 [file animals-14-00463-s001.zip]

Archive with 1 entries (1 files):
- animals-2809165-supplementary.pdf
